# Supplementary material for: Effect of Water Level and Tannin Inclusion on In Vitro Degradability and Digestibility of Soybean Meal
Source: Animals (Basel). 2026 Feb 25;16(5):718. doi: 10.3390/ani16050718 (PMC12983951; doi:10.3390/ani16050718)
Supplement: Supplementary file 1 [file animals-16-00718-s001.zip]

Archive with 2 entries (1 files):
- animals-4148542-supplementary/
- animals-4148542-supplementary/Supplementary Materials.pdf
